# Supplementary material for: Hemifusomes and interacting proteolipid nanodroplets mediate multi-vesicular body formation
Source: Nat Commun. 2025 May 17;16:4609. doi: 10.1038/s41467-025-59887-9 (PMC12085569; doi:10.1038/s41467-025-59887-9)
Supplement: Supplementary file 9 — Source Data [file 41467_2025_59887_MOESM9_ESM.xlsx]

## Sheet: Figure_3d
	Hemifusion diaphragm (HD)	Larger vesicle of the Hemifusome (HF)
Diameter (nm)	103.18	402.702
	199.442	359.767
	207.709	346.315
	127.981	251.551
	33.6375	139.079
	129.269	362.042
	125.132	364.292
	190.043	416.579
	90.1688	142.041
	107.389	204.338
	115.026	190.599
	182.389	246.544
	105.401	153.448
	156.689	303.07
	209.778	422.854
	114.43	177.124
	96.5778	590.31
	103.413	199.598
	179.782	218.968
	174.167	248.606
	289.144	388.905
	255.093	282.225
	120.336	179.871
	114.623	271.217
	174.08	219.592
	172.244	292.412
	79.0518	339.69
	175.164	260.426
	186.286	265.937
	236.652	384.044
	90.0874	412.892
	232.242	383.71
	125.177	261.039
	92.1581	201.739
	144.358	224.495
	176.164	265.507
	101.242	442.141
	233.884	349.909
	103.776	217.343
	112.936	217.312
	188.911	408.012
	154.319	295.911
	259.316	480.925
	115.143	216.978
	304.56	483.299
	68.8389	226.327
	200.379	406.895
	249.041	329.632
	210.886	427.873
	200.59	461.917

## Sheet: Figure_6i
	Proteolipid nanodroplet dimater (PND)
Dimatere (nm)	52.5365
	45.8297
	43.5942
	41.9175
	42.1038
	44.3394
	43.5942
	44.3394
	46.3886
	39.4956
	44.3394
	44.3394
	40.0545
	38.0052
	39.123
	43.9668
	46.3886
	42.4764
	36.8874
	42.849
	43.4079
	43.7805
	44.5257
	43.5942
	32.7888
	44.3394
	42.2901
	40.986
	47.879
	40.0545
	36.3285
	38.1915
	35.9559
	41.7312
	43.0353
	49.3694
	39.123
	34.8381
	45.8297
	51.0461
	46.5749
	43.9668
	33.3477
	46.5749
	47.6927
	46.5749
	44.5257
	43.5942
	39.123
	43.2216
	48.2516
	48.4379
	49.3694
	45.6435
	40.7997
	42.2901
	44.712
	43.9668
	49.3694
	52.5365
	42.4547

## Sheet: Supplementary Figure 3h
	Heigh compression (percentage)	vesicle diameter (nm)
	0	160
	0	230
	0.04	250
	0	250
	0	260
	0.214286	280
	0.0333333	300
	0.0322581	310
	0.193548	310
	0.121212	330
	0.0882353	340
	0.0277778	360
	0.0277778	360
	0.162162	370
	0.157895	380
	0.157895	380
	0.0243902	410

## Sheet: Supplementary Figure 4c
	HD/HF Ratio
Diameter (nm)	0.256218
	0.554364
	0.599769
	0.508768
	0.241859
	0.357055
	0.343492
	0.456198
	0.63481
	0.525549
	0.603497
	0.739782
	0.686887
	0.517008
	0.496102
	0.646048
	0.446686
	0.518107
	0.821044
	0.700573
	0.743481
	0.903861
	0.669013
	0.422624
	0.792744
	0.589045
	0.232717
	0.672604
	0.700491
	0.616212
	0.218186
	0.605254
	0.479534
	0.456818
	0.643036
	0.6635
	0.228982
	0.668413
	0.477476
	0.519695
	0.463005
	0.521506
	0.539202
	0.530665
	0.630169
	0.304157
	0.492458
	0.75551
	0.492871
	0.434257

## Sheet: Supplementary Figure 4h
	Y	X				Y	X
	Intensity	Bilayer thickness (nm)				Intensity	Bilayer thickness (nm)
		1	2	3			f1	f2	f3
	-13.52	2.3003	2.89003	2.27064		-13.52	2.29471	2.25597	2.5395
	-13.26	2.29409	2.81341	2.30167		-13.26	2.22294	2.3822	2.58126
	-13	2.29753	2.72033	2.34242		-13	2.14823	2.47575	2.61945
	-12.74	2.31163	2.61927	2.38631		-12.74	2.07647	2.53026	2.65545
	-12.48	2.33457	2.51867	2.4272		-12.48	2.01117	2.54553	2.68986
	-12.22	2.36395	2.42691	2.46123		-12.22	1.95579	2.52426	2.72243
	-11.96	2.39561	2.34992	2.48619		-11.96	1.91412	2.4743	2.75215
	-11.7	2.42597	2.29196	2.50227		-11.7	1.88839	2.4052	2.77717
	-11.44	2.45261	2.25455	2.51178		-11.44	1.88164	2.32837	2.79477
	-11.18	2.47336	2.23709	2.51802		-11.18	1.89704	2.25554	2.80225
	-10.92	2.48842	2.23807	2.52583		-10.92	1.93794	2.1982	2.79752
	-10.66	2.4981	2.2543	2.53848		-10.66	2.00553	2.16447	2.77943
	-10.4	2.50473	2.28446	2.55956		-10.4	2.10019	2.16199	2.74925
	-10.14	2.51184	2.32603	2.58901		-10.14	2.21922	2.19177	2.7094
	-9.88	2.52338	2.37913	2.62567		-9.88	2.35708	2.25381	2.66399
	-9.62	2.54465	2.44337	2.66441		-9.62	2.50506	2.34048	2.61828
	-9.36	2.57977	2.5186	2.69834		-9.36	2.65247	2.44155	2.57717
	-9.1	2.6319	2.60434	2.71808		-9.1	2.78602	2.54356	2.54448
	-8.84	2.70091	2.69572	2.71414		-8.84	2.89478	2.63095	2.52339
	-8.58	2.78327	2.78802	2.67788		-8.58	2.96738	2.68843	2.51201
	-8.32	2.8716	2.87042	2.60252		-8.32	2.99541	2.70393	2.5079
	-8.06	2.95558	2.93094	2.48539		-8.06	2.9723	2.66786	2.50459
	-7.8	3.02228	2.95646	2.32762		-7.8	2.89585	2.57782	2.49308
	-7.54	3.05901	2.93319	2.13551		-7.54	2.7663	2.43672	2.46544
	-7.28	3.05497	2.85246	1.9193		-7.28	2.58773	2.25225	2.41178
	-7.02	3.0026	2.71021	1.69355		-7.02	2.36843	2.03893	2.32836
	-6.76	2.9005	2.51127	1.47439		-6.76	2.12126	1.81392	2.21285
	-6.5	2.75392	2.26835	1.27991		-6.5	1.86158	1.59633	2.07178
	-6.24	2.57329	2.00192	1.1278		-6.24	1.61	1.40587	1.9166
	-5.98	2.37607	1.73843	1.03509		-5.98	1.38868	1.25951	1.76442
	-5.72	2.18108	1.50692	1.01634		-5.72	1.22009	1.17197	1.638
	-5.46	2.00851	1.33573	1.0843		-5.46	1.12475	1.15601	1.55972
	-5.2	1.87742	1.25002	1.24719		-5.2	1.12089	1.21884	1.55098
	-4.94	1.80124	1.26793	1.50802		-4.94	1.21891	1.36633	1.62717
	-4.68	1.79157	1.39971	1.86145		-4.68	1.42418	1.59859	1.79617
	-4.42	1.8519	1.64621	2.29379		-4.42	1.73236	1.91052	2.05482
	-4.16	1.9832	1.9981	2.78158		-4.16	2.12866	2.2911	2.3911
	-3.9	2.17923	2.43465	3.2937		-3.9	2.58943	2.72156	2.78121
	-3.64	2.42966	2.92735	3.79516		-3.64	3.08168	3.17585	3.19569
	-3.38	2.71875	3.43879	4.24986		-3.38	3.56971	3.62624	3.60111
	-3.12	3.02621	3.9292	4.62774		-3.12	4.01536	4.0409	3.96399
	-2.86	3.32922	4.36067	4.90486		-2.86	4.38628	4.39447	4.25564
	-2.6	3.60259	4.69977	5.06915		-2.6	4.65827	4.66466	4.45553
	-2.34	3.82405	4.92689	5.11788		-2.34	4.81945	4.8408	4.55471
	-2.08	3.97501	5.03281	5.06009		-2.08	4.86974	4.92098	4.55202
	-1.82	4.0454	5.02471	4.91324		-1.82	4.82278	4.91244	4.46164
	-1.56	4.03576	4.9215	4.70177		-1.56	4.70141	4.83245	4.30174
	-1.3	3.95693	4.75136	4.45585		-1.3	4.53538	4.70286	4.09938
	-1.04	3.83141	4.54932	4.20703		-1.04	4.35449	4.55047	3.88448
	-0.78	3.68729	4.35028	3.98554		-0.78	4.18965	4.40133	3.68538
	-0.52	3.55672	4.18737	3.81733		-0.52	4.06307	4.28024	3.52943
	-0.26	3.46812	4.08528	3.72078		-0.26	3.99003	4.20656	3.43868
	0	3.44265	4.06143	3.7053		0	3.97485	4.19274	3.42612
	0.26	3.49006	4.11894	3.77028		0.26	4.0132	4.24226	3.4971
	0.52	3.60695	4.25111	3.90502		0.52	4.09242	4.34918	3.64577
	0.78	3.77718	4.4382	4.09066		0.78	4.19551	4.49745	3.8565
	1.04	3.97356	4.65091	4.30036		1.04	4.30118	4.66386	4.10429
	1.3	4.16373	4.85466	4.50414		1.3	4.38751	4.818	4.35811
	1.56	4.31209	5.01178	4.67084		1.56	4.4332	4.92913	4.5839
	1.82	4.38871	5.0881	4.77326		1.82	4.42048	4.9673	4.74848
	2.08	4.37131	5.05768	4.79027		2.08	4.33708	4.91043	4.82423
	2.34	4.25058	4.90618	4.70938		2.34	4.17828	4.74708	4.79377
	2.6	4.03137	4.63422	4.52892		2.6	3.94747	4.47662	4.65004
	2.86	3.73047	4.25771	4.25631		2.86	3.65712	4.1131	4.39987
	3.12	3.3766	3.80347	3.90829		3.12	3.32702	3.67889	4.06296
	3.38	3.00262	3.30896	3.5068		3.38	2.98252	3.20573	3.66499
	3.64	2.643	2.81092	3.08007		3.64	2.65035	2.72609	3.24028
	3.9	2.32716	2.34529	2.65551		3.9	2.35642	2.27285	2.81986
	4.16	2.07741	1.93809	2.26074		4.16	2.12002	1.87318	2.43368
	4.42	1.90665	1.60741	1.91768		4.42	1.954	1.54772	2.10531
	4.68	1.81775	1.3596	1.64417		4.68	1.86113	1.30784	1.84947
	4.94	1.80675	1.19397	1.44963		4.94	1.83677	1.15918	1.67414
	5.2	1.86307	1.10423	1.33769		5.2	1.86787	1.09711	1.57914
	5.46	1.97389	1.08028	1.3049		5.46	1.9393	1.11409	1.55954
	5.72	2.12636	1.11316	1.3424		5.72	2.03417	1.1969	1.6039
	5.98	2.30994	1.19269	1.43777		5.98	2.13836	1.32895	1.69962
	6.24	2.51521	1.31203	1.57552		6.24	2.24144	1.49474	1.82957
	6.5	2.73654	1.4635	1.7404		6.5	2.33858	1.67631	1.97809
	6.76	2.96833	1.64051	1.91677		6.76	2.4277	1.85978	2.12833
	7.02	3.20518	1.8356	2.09221		7.02	2.51137	2.03169	2.26694
	7.28	3.44064	2.03917	2.25576		7.28	2.59152	2.18353	2.38287
	7.54	3.66424	2.24056	2.39975		7.54	2.66882	2.30936	2.47065
	7.8	3.86564	2.42753	2.5189		7.8	2.74267	2.40655	2.52948
	8.06	4.03074	2.58763	2.61093		8.06	2.81057	2.47666	2.56254
	8.32	4.14815	2.71074	2.67534		8.32	2.87007	2.52157	2.57748
	8.58	4.20803	2.78985	2.71359		8.58	2.91962	2.54663	2.58176
	8.84	4.20547	2.82276	2.72876		8.84	2.95859	2.55569	2.58332
	9.1	4.14154	2.81322	2.72442		9.1	2.98877	2.55473	2.58719
	9.36	4.02332	2.76829	2.70524		9.36	3.01342	2.54839	2.59509
	9.62	3.86229	2.6987	2.67561		9.62	3.03597	2.54042	2.60553
	9.88	3.67458	2.61607	2.64071		9.88	3.05776	2.53364	2.61513
	10.14	3.47575	2.52994	2.60377		10.14	3.07877	2.52967	2.61861
	10.4	3.28213	2.44901	2.56902		10.4	3.09527	2.52736	2.61292
	10.66	3.10632	2.37816	2.53792		10.66	3.10309	2.52648	2.5957
	10.92	2.95742	2.3199	2.51245		10.92	3.09483	2.52357	2.56698
	11.18	2.84044	2.27569	2.49229		11.18	3.0662	2.51582	2.53046
	11.44	2.75542	2.24433	2.47744		11.44	3.01383	2.5029	2.49026
	11.7	2.70022	2.2262	2.46642		11.7	2.93648	2.48153	2.45307
	11.96	2.66904	2.2201	2.45865		11.96	2.83736	2.45321	2.42452
	12.22	2.65573	2.22542	2.45268		12.22	2.72019	2.41664	2.40938
	12.48	2.6533	2.24182	2.44834		12.48	2.59131	2.37441	2.40959
	12.74	2.65616	2.26693	2.44516		12.74	2.45753	2.32723	2.42587
	13	2.65861	2.29921	2.44424		13	2.32722	2.27816	2.45471
	13.26	2.65731	2.33538	2.4459		13.26	2.20678	2.23101	2.4917
	13.52	2.65039	2.37203	2.45201		13.52	2.10412	2.19059	2.53299
	13.78	2.63733	2.40726	2.46286		13.78	2.02546	2.16178	2.57187
	14.04	2.62113	2.43827	2.47935		14.04	1.97593	2.15079	2.60697
